# Supplementary material for: Overexpression of a Prefoldin β subunit gene reduces biomass recalcitrance in the bioenergy crop Populus
Source: Plant Biotechnol J. 2019 Sep 27;18(3):859–71. doi: 10.1111/pbi.13254 (PMC7004918; doi:10.1111/pbi.13254)
Supplement: Supplementary file 2 — Table S1 Functional classification of core‐DEGs by MapMan Table S2 TF list from core‐DEGs in RNA‐Seq of PdPFD2.2 overexpression lines Table S3 Eight hub TFs of the core‐DEGs Table S4 qRT‐PCR primers used for this study [file PBI-18-859-s001.xlsx]

## Sheet: Table S1
BIN	BIN designation	DEGs	up-	down-
1	Photosynthesis	3	2	1
2	Major carbohydrates	6	3	3
3	Minor carbohydrates	5	4	1
4	Glycolysis	4	1	3
9	Mitochondrial electron transport/ATP synthesis	1	1	0
10	Cell wall	8	7	1
11	Lipid metabolism	7	4	3
12	Nitrogen assimilation	2	0	2
13	Amino acid metabolism	9	5	4
15	Metal handling	1	1	0
16	Secondary metabolism	17	8	9
17	Hormone metabolism	25	15	10
18	Cofactor and vitamin metabolism	1	1	0
20	Stress	32	25	7
21	Redox	7	4	3
23	Nucleotide metabolism	4	4	0
24	Biodegradation of xenobiotics	3	2	1
26	Miscellaneous enzyme families	34	28	6
27	RNA	56	33	23
28	DNA	11	9	2
29	Protein	43	27	16
30	Signalling	42	30	12
31	Cell	20	16	4
33	Development	31	18	13
34	Transport	33	17	16
35	Not assigned	115	73	42

## Sheet: S2
GeneID	AtGeneID	AtGeneName	Annotation	TF family	#1-rep1/Ctrl	#1-rep2/Ctrl	#2-rep1/Ctrl	#2-rep2/Ctrl		Classification	Function
Potri.006G167700	AT5G57390	AIL5	AINTEGUMENTA-like 5	AP2	0.777608	1	2.36257	3.21501	up
Potri.010G101400	AT2G01930	BPC1	basic pentacysteine1	BBR-BPC	0.724578	0.83638	1.28693	1.66716	up
Potri.006G186600	AT2G24260	LRL1	LJRHL1-like 1	bHLH	0.886132	0.720122	1.4021	1.15843	up
Potri.007G023600	AT2G18300	HBI1	basic helix-loop-helix (bHLH) DNA-binding superfamily protein	bHLH	1.06764	1.01721	3.40272	3.3505	up	hub TF
Potri.009G117300	AT4G34530	CIB1	cryptochrome-interacting basic-helix-loop-helix 1	bHLH	0.560957	1.13783	2.7837	2.88917	up	hub TF
Potri.016G051100	AT3G57800		basic helix-loop-helix (bHLH) DNA-binding superfamily protein	bHLH	0.716795	0.793757	2.19231	2.33433	up
Potri.010G125100	AT1G68520		B-box type zinc finger protein with CCT domain	CO-like	1.35291	2.08812	1.83034	3.23878	up
Potri.016G072300	AT2G36010	E2F3	E2F transcription factor 3	E2F/DP	0.912537	1.08246	2.40439	2.4361	up		Member of the E2F transcription factors, (cell cycle genes), key components of the cyclin D/retinoblastoma/E2F pathway.
Potri.001G188500	AT4G32890	GATA9	GATA transcription factor 9	GATA	2	0.678072	6.33628	5.71149	up		cell differentiation, circadian rhythm, response to light stimulus
Potri.014G007200	AT2G22840	GRF1	growth-regulating factor 1	GRF	0.802061	1.17403	2.07215	2.92405	up
Potri.018G065400	AT3G13960	GRF5	growth-regulating factor 5	GRF	1.65208	2.05063	3.44057	3.7625	up
Potri.001G081400	AT1G31320	LBD4	LOB domain-containing protein 4	LBD	0.955606	1.12553	3.01089	3.59946	up
Potri.005G112000	AT4G38620	MYB4	myb domain protein 4	MYB	1.77557	1.67041	1.94136	2.56609	up
Potri.013G067500	AT1G08810	MYB60	myb domain protein 60	MYB	0.631335	0.584052	0.827411	1.49196	up		putative transcription factor of the R2R3-MYB gene family. Transcript increases under conditions that promote stomatal opening (white and blue light, abi1-1 mutation) and decreases under conditions that trigger stomatal closure (ABA, desiccation, darkness), with the exception of elevated CO2. Expressed exclusively in guard cells of all tissues. It is required for light-induced opening of stomata.…
Potri.001G206900	AT5G64530	XND1	xylem NAC domain 1	NAC	2.20163	1.67807	3.96963	6.96424	up	cell wall-related TF	multicellular organism development, regulation of programmed cell death, regulation of transcription, DNA-templated, shoot system development, transcription, DNA-templated, xylem development
Potri.003G169400	AT5G50670		Squamosa promoter-binding protein-like (SBP domain) transcription factor family protein	SBP	1.30485	1.77052	2	2.44652	up
Potri.014G057700	AT1G02065	SPL8	squamosa promoter binding protein-like 8	SBP	0.652515	0.563901	2.0263	2.28379	up
Potri.011G055500	AT1G69690		TCP family transcription factor	TCP	0.628791	0.77689	1.87643	1.24861	up
Potri.002G068400	AT1G76890	GT2	Duplicated homeodomain-like superfamily protein	Trihelix	0.769272	0.525878	1.72314	2.28818	up	cell wall-related TF
Potri.014G119800	AT2G34830	WRKY35	WRKY DNA-binding protein 35	WRKY	1.1167	0.536599	1.32931	3.00527	up	hub TF
Potri.014G155100	AT1G62300	WRKY6	WRKY family transcription factor	WRKY	0.532111	0.581499	1.41633	1.90065	up	hub TF
Potri.006G074900	AT5G57150		basic helix-loop-helix (bHLH) DNA-binding superfamily protein	bHLH	-1.63329	-1.89784	-2.22969	-3.51198	down
Potri.001G270000	AT2G42280		basic helix-loop-helix (bHLH) DNA-binding superfamily protein	bHLH	-1.0393	-1.44813	-1.17612	-1.38645	down
Potri.005G208600	AT4G09820	TT8	basic helix-loop-helix (bHLH) DNA-binding superfamily protein	bHLH	-1.37524	-0.517848	-1.09813	-1.69717	down	cell wall-related TF	TT8 is a regulation factor that acts in a concerted action with TT1, PAP1 and TTG1 on the regulation of flavonoid pathways, namely proanthocyanidin and anthocyanin biosynthesis. Affects dihydroflavonol 4-reductase gene expression. It is thought that a ternary complex composed of TT2, TT8 and TTG1 is necessary for correct expression of BAN in seed endothelium. Also important for important for marg…
Potri.006G074700	AT5G57150		basic helix-loop-helix (bHLH) DNA-binding superfamily protein	bHLH	-2.03409	-0.984765	-2.17914	-3.70966	down
Potri.007G115000	AT2G22540	AGL22	K-box region and MADS-box transcription factor family protein	MIKC	-4.6865	-3.92097	-0.751041	-0.557218	down
Potri.006G221800	AT4G38620	MYB4	myb domain protein 4	MYB	-3.46805	-1.60843	-2.63748	-3.58927	down	cell wall-related TF
Potri.002G122600	AT4G37260	MYB73	myb domain protein 73	MYB	-0.942179	-0.935326	-0.823535	-1.18069	down		cell differentiation, glucosinolate metabolic process, negative regulation of response to salt stress, positive regulation of auxin mediated signaling pathway, regulation of transcription from RNA polymerase II promoter, regulation of transcription, DNA-templated, response to abscisic acid, response to cadmium ion, response to chitin, response to ethylene, response to jasmonic acid, response to s…
Potri.002G173900	AT1G22640	MYB3	myb domain protein 3	MYB	-2.91222	-0.834222	-0.994686	-2.24926	down	cell wall-related TF	MYB-type transcription factor (MYB3) that represses phenylpropanoid biosynthesis gene expression. || cell differentiation, cinnamic acid biosynthetic process, negative regulation of metabolic process, regulation of transcription from RNA polymerase II promoter, regulation of transcription, DNA-templated, response to abscisic acid, response to salicylic acid, response to salt stress, response to w…
Potri.013G056500	AT3G13540	MYB5	myb domain protein 5	MYB	-0.535902	-0.540293	-1.09049	-1.24679	down		Encodes a member of the MYB family of transcriptional regulators. MYB5 act as a negative regulator of trichome branching and play a role in the correct formation of the seed coat and possibly the formation the underlying endosperm layers. Loss of function mutations have defects in seed coat mucilage and columella cells as well as trichome defects (smaller and reduced number of branches).
Potri.013G067000	AT5G17800	MYB56	myb domain protein 56	MYB	-1.26425	-0.603341	-1.64082	-2.40762	down		Member of the R2R3 factor gene family that acts as a cell-specific repressor of quiescent center (QC) divisions in the primary root, acting through the BR signaling pathway. Works with BES1 to regulate QC division in the root.
Potri.014G100800	AT2G16720	MYB7	myb domain protein 7	MYB	-4.15265	-1.07736	-3.50057	-6.96	down	cell wall-related TF	Encodes a member of MYB3R- and R2R3- type MYB- encoding gene family that acts as a repressor of flavonol biosynthesis. AtMYB7 gene expression is induced by salt treatment.||cell differentiation, regulation of flavonol biosynthetic process, regulation of transcription from RNA polymerase II promoter, regulation of transcription, DNA-templated, response to salicylic acid, response to salt stress, t…
Potri.002G180800	AT1G01060	LHY1	Homeodomain-like superfamily protein	MYB_related	-0.53386	-0.642316	-1.12362	-2.3034	down		LHY encodes a myb-related putative transcription factor involved in circadian rhythm along with another myb transcription factor CCA1
Potri.010G039300	AT1G70000	MYBD	myb-like transcription factor family protein	MYB_related	-0.51218	-0.61708	-1.1408	-1.79084	down	hub TF
Potri.001G218800	AT3G44350	NAC061	NAC domain containing protein 61	NAC	-1.0241	-1.98244	-4.12928	-5.35168	down		multicellular organism development, regulation of transcription, DNA-templated, response to chitin, transcription, DNA-templated
Potri.001G404400	AT3G15510	NAC056	NAC domain containing protein 2	NAC	-2.20457	-1.1822	-4.20457	-4.88264	down	hub TF
Potri.007G065400	AT1G56010	NAC022	NAC domain containing protein 1	NAC	-0.555337	-1.10553	-4.59096	-4.59096	down		Encodes a transcription factor involved in shoot apical meristem formation and auxin-mediated lateral root formation. The gene is thought not to be involved in stress responses (NaCl, auxins, ethylene). NAC1 (NAC1)
Potri.010G166200	AT1G69490	NAC029	NAC-like, activated by AP3/PI	NAC	-1.34299	-1.9386	-7.43045	-5.43045	down	hub TF
Potri.013G054000	AT3G04070	NAC047	NAC domain containing protein 47	NAC	-0.95746	-0.678792	-2.52852	-3.8401	down	hub TF
Potri.016G068200	AT5G06510	NF-YA10	nuclear factor Y, subunit A10	NF-YA	-0.643289	-0.767532	-0.692297	-1.99095	down
Potri.005G094900	AT1G56170	NF-YC2	nuclear factor Y, subunit C2	NF-YC	-1.06041	-0.513923	-0.882074	-1.89895	down

## Sheet: S3
Gene Name	Gene ID	Expression in PdPFD2.2 overexpression lines	Up core-DEGs number (%)	Down core-DEGs number (%)	TF family	At otholog	Tair function	Function	References
HBI1	Potri.007G023600	up	237 (73.6%)	138 (76.7%)	bHLH	AT2G18300	brassinosteroid mediated signaling pathway, gibberellic acid mediated signaling pathway, mRNA transcription, regulation of growth, regulation of transcription, DNA-templated, response to cytokinin, response to hormone, transcription, DNA-templated, unidimensional cell growth	HBI1 regulates both overlapping and unique targets compared with other DNA binding components of the network in Arabidopsis thaliana, supporting a role in specifying network outputs and fine-tuning feedback regulation. Furthermore, HBI1 negatively regulates a subset of genes involved in immunity, and pathogen-associated molecular pattern (PAMP) signals repress HBI1 transcription.	Fan, M., Bai, M. Y., Kim, J. G., Wang, T., Oh, E., Chen, L., ... & Wang, Z. Y. (2014). The bHLH transcription factor HBI1 mediates the trade-off between growth and pathogen-associated molecular pattern–triggered immunity in Arabidopsis. The Plant Cell, 26(2), 828-841.
								Overexpression of HBI1 increased hypocotyl and petiole elongation, whereas dominant inactivation of HBI1 and its homologs caused a dwarf phenotype, indicating that HBI1 is a positive regulator of cell elongation. In vitro and in vivo experiments showed that HBI1 directly bound to the promoters and activated two EXPANSIN genes encoding cell wall–loosening enzymes; HBI1’s DNA binding and transcript…	Bai, M. Y., Fan, M., Oh, E., & Wang, Z. Y. (2012). A triple helix-loop-helix/basic helix-loop-helix cascade controls cell elongation downstream of multiple hormonal and environmental signaling pathways in Arabidopsis. The Plant Cell, 24(12), 4917-4929.
								HBI1 overexpression leads to reduced PAMP-triggered responses. This inhibition correlates with reduced steady-state expression of immune marker genes, leading to increased susceptibility to the bacterium Pseudomonas syringae. Overexpression of the HBI1-related bHLHs BRASSINOSTEROID ENHANCED EXPRESSION2 (BEE2) and CRYPTOCHROME-INTERACTING bHLH (CIB1) partially inhibits immunity, indicating that BE…	Malinovsky, F. G., Batoux, M., Schwessinger, B., Youn, J. H., Stransfeld, L., Win, J., ... & Zipfel, C. (2014). Antagonistic regulation of growth and immunity by the Arabidopsis basic helix-loop-helix transcription factor homolog of brassinosteroid enhanced expression2 interacting with increased leaf inclination1 binding bHLH1. Plant physiology, 164(3), 1443-1455.
CIB1	Potri.009G117300	up	237 (73.6%)	138 (76.7%)	bHLH	AT4G34530	CIB1 interacts with CRY2 (cryptochrome 2) in a blue light-specific manner in yeast and Arabidopsis cells, and it acts together with additional CIB1-related proteins to promote CRY2-dependent floral initiation. CIB1 positively regulates FT expression.		Kennedy, M. J., Hughes, R. M., Peteya, L. A., Schwartz, J. W., Ehlers, M. D., & Tucker, C. L. (2010). Rapid blue-light-mediated induction of protein interactions in living cells. Nature methods, 7(12), 973-975.
									Pedmale, U. V., Huang, S. S. C., Zander, M., Cole, B. J., Hetzel, J., Ljung, K., ... & Ecker, J. R. (2016). Cryptochromes interact directly with PIFs to control plant growth in limiting blue light. Cell, 164(1), 233-245.
									Liu, H., Liu, B., Zhao, C., Pepper, M., & Lin, C. (2011). The action mechanisms of plant cryptochromes. Trends in plant science, 16(12), 684-691.
									Bai, M. Y., Fan, M., Oh, E., & Wang, Z. Y. (2012). A triple helix-loop-helix/basic helix-loop-helix cascade controls cell elongation downstream of multiple hormonal and environmental signaling pathways in Arabidopsis. The Plant Cell, 24(12), 4917-4929.
									Ikeda, M., Fujiwara, S., Mitsuda, N., & Ohme-Takagi, M. (2012). A triantagonistic basic helix-loop-helix system regulates cell elongation in Arabidopsis. The Plant Cell Online, 24(11), 4483-4497.
WRKY35	Potri.014G119800	up	233 (72.4%)	107 (59.4%)	WRKY	AT2G34830	embryo development ending in seed dormancy, pollen development, regulation of transcription, DNA-templated, transcription, DNA-templated
WRKY6	Potri.014G155100	up	233 (72.4%)	107 (59.4%)	WRKY	AT1G62300	Regulates Phosphate1 (Pho1) expression in response to low phosphate (Pi) stress
NAC047	Potri.013G054000	down	218 (67.7%)	107 (59.4%)	NAC	AT3G04070	NAC Transcription Factor SPEEDY HYPONASTIC GROWTH Regulates Flooding-Induced Leaf Movement in Arabidopsis		Rauf, M., Arif, M., Fisahn, J., Xue, G. P., Balazadeh, S., & Mueller-Roeber, B. (2013). NAC transcription factor speedy hyponastic growth regulates flooding-induced leaf movement in Arabidopsis. The Plant Cell, 25(12), 4941-4955.
MYBD	Potri.010G039300	down	189 (58.7%)		MYB_related	AT1G70000	Encodes a MYB-like Domain transcription factor that plays a positive role in anthocyanin accumulation in response to light and cytokinin via repression of MYBL2.MYBD expression increased in response to light or cytokinin, and MYBD enhanced anthocyanin biosynthesis via the repression of MYBL2 encoding for a transcription factor that had a negative effect on this process. In addition, MYBD can bind…	MYBD expression increased in response to light or cytokinin, and MYBD enhanced anthocyanin biosynthesis via repression of MYBL2, which encodes a transcription factor that has a negative effect on this process.	Nguyen, N. H., Jeong, C. Y., Kang, G. H., Yoo, S. D., Hong, S. W., & Lee, H. (2015). MYBD employed by HY5 increases anthocyanin accumulation via repression of MYBL2 in Arabidopsis. The Plant Journal, 84(6), 1192-1205.
									Nguyen, N. H., & Lee, H. (2016). MYB-related transcription factors function as regulators of the circadian clock and anthocyanin biosynthesis in Arabidopsis. Plant signaling & behavior, 11(3), e1139278.
NAC029b	Potri.010G166200	down	218 (67.7%)	107 (59.4%)	NAC	AT1G69490	It is expressed in floral primordia and upregulated by AP3 and PI. Its expression is associated with leaf senescence. The mRNA is cell-to-cell mobile.	NAC-like, activated by AP3/PI
NAC056	Potri.001G404400	down	218 (67.7%)	107 (59.4%)	NAC	AT3G15510	integument development, multicellular organism development, regulation of embryonic development, regulation of transcription, DNA-templated, response to jasmonic acid, seed morphogenesis, transcription, DNA-templated

## Sheet: S4
Gene Name	Gene ID	Forward Primer Sequence (5' to 3')	Reverse Primer Sequence (5' to 3')	Description
PtPFD2.2	Potri.008G153900	CGAACCAATCAACGAGCAAGT	CGGTTGGATAGCATTGATGACT	Overexpressed gene
HBI1	Potri.007G023600	CTTAGCAGAAAGAGCCAGGAG	GGTCTTCGATTTACAGCAGCA	hub TF
WRKY35	Potri.014G119800	GCTGTGAAATTAAAGAACGAAGGG	CTGGATGGTTGTGATTTGAGG	hub TF
CIB1	Potri.009G117300	AAACAGTCGCAACAATAACACC	TTTCCCTCCTCACTCTTTCAG	hub TF
WRKY6	Potri.014G155100	GTTATCCCATCACCAACAATAGCA	TTCTCCACTTTCATTCGTTCTACC	hub TF
NAC047	Potri.013G054000	ATCCATGAGGTTAGATGATTGGGT	AGAACAAGATTTCTGGGACATGAG	hub TF
MYBD	Potri.010G039300	GTTCCATGGACTGAGGAAGAG	CACTGATCATGAATGTATCAGTGG	hub TF
NAC029b	Potri.010G166200	GCAATTACCTGAGAAAGCGGA	CTTGACACCAACATATTTAGAGCC	hub TF
NAC056	Potri.001G404400	AAGCCAGTATTATCTTCAGGAGGT	CCCAATCATCAAGCCTTAAAGAG	hub TF
XND1	Potri.001G206900	GCTGATGGTGTAAGAACTAACTG	ATGAGAGCTGATCTGTTCCA	cell wall-realted TF
GT2	Potri.002G068400	AGATTATGCTGTCAAGCCCA	CTCCCTCATCCTCTTCATCAG	cell wall-realted TF
MYB4	Potri.006G221800	GAGAGCAGGTTTGAAGAGATGC	CTTGATTTCATTGTCTGTTCGCC	cell wall-realted TF
TT8	Potri.005G208600	ACAGACAAGGTTCAAGAGGA	ATAGAAGGGAGGAATGGGTG	cell wall-realted TF
MYB3	Potri.002G173900	CTAAGGTGGGTTTGCGTAGAG	CCTCGTCAGGAGTTATATTCCC	cell wall-realted TF
MYB7	Potri.014G100800	AGCTGGTCTCCTCAGATGTG	GTCTCTTAACGAGATGAGTGTTCC	cell wall-realted TF
PtUBQ10b	Potri.001G263000	GCCTTCGTGGTGGTTATTAAGC	TCCAACAATGGCCAGTAAACAC	internal control
